# Supplementary material for: Pathologic response after total neoadjuvant therapy in stage II–III rectal cancer: preliminary results from a prospective study from Vietnam
Source: Front Oncol. 2026 Mar 24;16:1774856. doi: 10.3389/fonc.2026.1774856 (PMC13053264; doi:10.3389/fonc.2026.1774856)
Supplement: Supplementary file 1 [file DataSheet1.csv]

Patient_ID	Year of birth	Age in 2024 (years)	Sex (1=male,2=female)	Comorbidities (1=yes,2=no)	Tumor thickness (mm)	Tumor length (mm)	Tumor location by distance from anal verge (mm)	Tumor location by distance from anal verge (1=lower,2=mid,3=upper rectum)	Clinical T stage (cT)	Number of lymph nodes (baseline imaging)	Clinical N stage (cN)	AJCC clinical stage	Suspicious extracapsular nodal extension (imaging)(1=yes,2=no,3= no data available)	Mesorectal fascia involvement (MRF, 1–3)(1=yes,2=no,3= no data available)	Extramural vascular invasion (EMVI, 1–3)(1=yes,2=no,3= no data available)	Invasion of pelvic wall/adjacent organ (1=yes, 0= no)	Histologic grade before treatment (1=well,2=moderate,3=poorly differentiated)	Tumor response after chemoradiotherapy (1–4)(1=CR,2=PR,3=SD,4=PD)	yTx	yNx	ycAJCCx	Disease progression (1=yes,2=no)	Site of progression (1=local,2=distant)	Tumor response after chemotherapy (1–4)(1=CR,2=PR,3=SD,4=PD)	yTc	yNc	ycAJCCc	Disease progression during chemotherapy (1=yes,2=no)	Site of progression during chemotherapy (1=local,2=distant)	Distant metastasis site	Endoscopic assessment (1=residual tumor,2=no visible tumor)	Overall response to total neoadjuvant therapy (1=CR,2=PR,3=SD,4=PD)	Sphincter preservation (1=yes,2=no)	Residual tumor status (0=R0,1=R1,2=R2)	Pathologic T stage (ypT)	Pathologic N stage (ypN)	Pathologic M stage (ypM)	Pathologic AJCC stage (ypAJCC)	Lymphovascular invasion (LVI, pathology)(0=No data, 1=yes, 2=no)	Perineural invasion (PNI, pathology)(0=No data, 1=yes, 2=no)	Pathologic tumor regression grade (TRG, 0=pCR,1=near-complete,2=partial,3=poor)	Histologic grade after treatment (1=well,2=moderate,3=poor,4=no residual tumor)	Postoperative complications (1=yes,2=no)	Postoperative length of stay (days)	Date of start of follow-up	Date of surgery	Disease-free survival follow-up (status)	Disease-free survival (months)	Disease-free status (1=no recurrence,2=local recurrence,3=distant metastasis)
P001	1976	48	1	2	15	56	46	1	4	0	0	IIC	2	1	2	1	2	2	4A	0	IIB	2		2	3	0	IIA	2			1	2	1	0	3	0	0	IIA	0	0	0	2	2	7	2023-10-01 00:00:00	2024-03-12 00:00:00	2025-10-31 00:00:00	19	1
P002	1983	41	2	2	10	30	30	1	3	3	1	IIIB	2	1	2	0	2	3	3	1	IIIB	2		3	3	1	IIIB	2			2	3	1	0	0	0	0	0	2	2	1	4	2	6	2024-03-04 00:00:00	2024-07-12 00:00:00	2025-10-31 00:00:00	15	1
P003	1982	42	1	1	17	64	0	1	3	>4	2A	IIIB	2	3	3	0	2	2	3	0	IIA	2		4	3	2	IIIB				1	3	2	0	0	0	0	0	2	2	2	4	2	6	2024-05-21 00:00:00	2025-03-13 00:00:00	2025-10-31 00:00:00	7	1
P004	1979	45	1	2	12	51	70	2	4	3	1	IIIB	2	2	2	0	2	2	4A	0	IIB	2		2	3	0	IIA	2			1	2	1	0	2	0	0	I	2	1	3	2	2	8	2024-03-20 00:00:00	2024-12-10 00:00:00	2025-10-31 00:00:00	10	1
P005	1961	63	2	1	19	62	8	1	4	>7	2B	IIIC	2	1	2	1	2	2	3	0	IIA	2		3	3	0	IIA	2			1	2	2	0	3	0	0	IIA	2	2	1	2	2	6	2024-01-31 00:00:00	2025-02-07 00:00:00	2025-10-31 00:00:00	8	1
P006	1976	48	2	2	13	50	125	3	4	4	2A	IIIC	2	2	2	0	2	2	4A	0	IIB	2		2	1	0	I	2			1	2	1	0	3	0	0	IIA	2	2	1	1	2	6	2024-01-23 00:00:00	2024-02-07 00:00:00	2025-10-31 00:00:00	20	1
P007	1964	60	2	1	19	40	75	2	4		1	IIIB	2	1	1	0	2	3	3	1	IIIB	2		2	3	0	IIA	2			1	2	1	0	3	1	0	IIIB	1	2	3	2	2	6	2023-11-24 00:00:00	2024-07-13 00:00:00	2025-10-31 00:00:00	15	1
P008	1956	68	1	1	28	50	108	3	4	>4	2A	IIIC	2	2	1	0	2	3	4A	1	IIIB	2		3	4	1	IIIB	2			1	3	1	0	3	1	0	IIIB	0	0	0	2	1	7	2024-03-25 00:00:00	2025-01-17 00:00:00	2025-10-31 00:00:00	9	1
P009	1956	68	2	1	14	28	60	2	3	>4	2A	IIIB	2	2	2	0	2	2	3	0	IIA	2		3	3	0	IIA	2			2	2	1	0	0	0	0	0	2	2	1	4	2	7	2023-11-14 00:00:00	2024-08-01 00:00:00	2025-10-31 00:00:00	14	1
P010	1975	49	2	2	13	30	40	1	3	0	0	IIA	2	3	3	0	2	3	3	0	IIA	2		1	0	0	0	2			2	1	2	0	2	0	0	I	0	0	0	2	2	8	2024-01-03 00:00:00	2024-09-28 00:00:00	2025-10-31 00:00:00	13	1
P011	1981	43	1	1	9	25	140	3	4	>4	2A	IIIC	2	2	2	0	1	2	3	0	IIA	2		3	3	0	IIA	2			2	2	1	0	0	0	0	0	0	0	0	4	2	7	2024-07-22 00:00:00	2025-04-10 00:00:00	2025-10-31 00:00:00	6	1
P012	1969	55	1	2	14	35	35	1	3	0	0	IIA	2	1	2	0	2	3	3	0	IIA	2		3	3	0	IIA	2			2	3	1	0	0	0	0	0	0	0	0	4	2	6	2024-06-06 00:00:00	2025-03-25 00:00:00	2025-10-31 00:00:00	7	1
P013	1964	60	1	2	28	26	80	2	3	>4	2A	IIIB	2	2	3	0	2	2	3	0	IIA	2		2	3	0	IIA	2			2	2	1	0	0	0	0	0	2	2	2	4	2	6	2024-01-19 00:00:00	2024-11-05 00:00:00	2025-10-31 00:00:00	11	1
P014	1971	53	2	1	13	35	56	2	3	3	1	IIIB	2	2	2	0	2	2	3	0	IIA	2		3	3	0	IIA	2			1	2	1	0	3	0	0	IIA	0	0	0	2	2	7	2024-06-20 00:00:00	2025-03-19 00:00:00	2025-10-31 00:00:00	7	1
P015	1960	64	2	1	27	80	35	1	3	>4	2A	IIIB	2	1	2	0	2	3	3	1	IIIB	2		2	3	0	IIA	2			1	2	1	0	0	0	0	0	0	0	0	4	2	7	2024-04-15 00:00:00	2025-01-13 00:00:00	2025-10-31 00:00:00	9	1
P016	1977	47	2	2	16	35	90	2	4	5	2A	IIIC	2	2	2	0	1	3	4A	1	IIIB	2		2	4	0	IIB	2			1	1	1	0	0	0	0	0	2	1	2	4	2	7	2024-04-15 00:00:00	2024-12-03 00:00:00	2025-10-31 00:00:00	10	1
P017	1973	51	1	1	17	40	50	2	3	2	1	IIIB	2	2	2	0	2	3	3	1	IIIB	2		2	3	0	IIA	2			2	2	1	0	4	0	0	IIB	0	0	0	2	1	7	2023-12-14 00:00:00	2024-10-16 00:00:00	2025-10-31 00:00:00	12	1
P018	1997	27	1	2	10	26	75	2	3	>4	2A	IIIB	2	2	3	0	2	2	3	0	IIA	2		3	3	0	IIA	2			2	2	1	0	0	0	0	0	0	0	0	4	2	7	2024-05-06 00:00:00	2025-02-11 00:00:00	2025-10-31 00:00:00	8	1
P019	1959	65	2	1	16	35	58	2	4	>4	2A	IIIC	2	2	3	0	2	2	3	0	IIA	2		3	3	0	IIA	2			2	2	1	0	0	0	0	0	2	2	1	4	2	7	2024-06-17 00:00:00	2025-02-20 00:00:00	2025-10-31 00:00:00	8	1
P020	1968	56	2	2	19	80	108	3	4	2	1	IIIB	2	3	1	0	2	2	4A	0	IIA	2		4	4	0	IIB	2			1	2	1	0	0	0	0	IIB	2	2	2	2	2	7	2023-11-29 00:00:00	2024-10-17 00:00:00	2025-10-31 00:00:00	12	1
P021	1978	46	2	2	10	30	45	2	3	4	2A	IIIB	2	2	2	0	2	2	3	1	IIIB	2		2	1	0	I	2			2	2	1	0	1	1	0	IIIA	1	2	1	2	2	7	2024-05-09 00:00:00	2025-02-20 00:00:00	2025-10-31 00:00:00	8	1
P022	1967	57	1	2	12	38	41	1	3	4	2A	IIIB	2	2	3	0	2	2	3	0	IIA	2		3	3	0	IIA	2			1	2	2	0	1	0	0	I	2	2	2	2	2	4	2024-06-20 00:00:00	2025-03-03 00:00:00	2025-10-31 00:00:00	7	1
P023	1965	59	2	1	16	40	120	3	4	5	2A	IIIC	2	1	1	0	2	3	3	1	IIIB	2		3	3	1	IIIB	2			1	3	1	0	2	0	0	I	2	2	2	3	2	7	2023-11-01 00:00:00	2024-09-12 00:00:00	2025-10-31 00:00:00	13	1
P024	1982	42	1	2	12	39	19	1	3	2	1	IIIB	2	2	2	0	2	2	3	0	IIA	2		3	3	0	IIA	2			1	2	2	0	3	0	0	IIA	2	2	1	2	2	7	2023-12-21 00:00:00	2024-11-07 00:00:00	2025-10-31 00:00:00	11	1
P025	1952	72	1	2	28	80	13	3	3	0	0	IIA	2	2	2	0	2	2	2	0	I	2		4	3	0	IIA	2			2	3	1	0	1	0	0	I	2	2	1	2	2	7	2024-01-09 00:00:00	2024-10-08 00:00:00	2025-10-31 00:00:00	12	1
P026	1960	64	1	1	11	40	65	2	3	0	0	IIA	2	2	2	0	2	3	3	0	IIA	2		3	3	0	IIA	2			1	3	1	0	3	0	0	IIA	1	2	3	2	2	7	2024-02-15 00:00:00	2024-11-08 00:00:00	2025-10-31 00:00:00	11	1
P027	1975	49	1	1	11	32	80	2	4	>4	2A	IIIB	2	1	1	0	2	3	3	1	IIIB	2		2	2	0	I	2			2	2	1	0	0	1	0	IIIA	2	2	1	2	1	8	2024-08-01 00:00:00	2025-04-05 00:00:00	2025-10-31 00:00:00	6	1
P028	1978	46	1	1	20	120	30	1	4	>7	2B	IIIC	2	1	1	1	2	3	4B	1	IIIC	2		2	4	0	IIB	2			1	2	2	0	3	0	0	IIA	0	0	0	2	1	7	2024-04-20 00:00:00	2025-04-01 00:00:00	2025-10-31 00:00:00	6	1
P029	1959	65	1	1	17	60	45	2	4	>4	2A	IIIC	2	1	3	0	2	3	3	1	IIIB	2		3	3	1	IIIB	2			1	3	2	0	0	0	0	0	2	2	1	4	2	7	2024-06-17 00:00:00	2025-05-22 00:00:00	2025-10-31 00:00:00	5	1
P030	1978	46	2	2	13	45	66	2	4	>7	2B	IIIC	2	1	1	0	3	2	3	0	IIA	2		4	4	0	IIB	2			1	2	1	0	0	0	0	0	0	0	0	4	2	4	2023-08-24 00:00:00	2024-06-20 00:00:00	2025-10-31 00:00:00	16	1
P031	1976	48	2	2	12	50	15	1	4	5	2A	IIIC	2	1	1	0	2	3	3	1	IIIB	2		3	3	1	IIIB	2			2	3	2	0	2	0	0	I	0	0	0	2	2	6	2024-05-06 00:00:00	2025-01-09 00:00:00	2025-12-05 00:00:00	10	3
P032	1954	70	2	1	11	48	95	2	4	>7	2B	IIIC	2	2	3	0	2	2	3	0	IIA	2		2	2	0	I	2			2	2	1	0	0	0	0	0	2	2	1	4	2	6	2024-02-26 00:00:00	2024-11-22 00:00:00	2025-10-31 00:00:00	11	1
P033	1984	40	2	1	10	30	34	1	3	3	1	IIIB	2	3	2	0	2	2	3	0	IIA	2		3	3	0	IIA	2			2	2	2	0	0	0	0	0	0	0	0	4	2	6	2023-10-05 00:00:00	2024-08-22 00:00:00	2025-10-31 00:00:00	14	1
P034	1970	54	2	1	20	630	40	1	3	3	1	IIIB	2	3	3	0	2	3	3	1	IIIB	2		1	0	0	0	2			1	1	1	0	0	0	0	0	0	0	0	4	2	6	2023-05-12 00:00:00	2024-06-28 00:00:00	2025-10-31 00:00:00	16	1
P035	1954	70	1	1	20	50	55	2	3	>4	2A	IIIB	2	2	3	0	2	2	3	0	IIA	2		1	0	0	0	2			2	1	1	0	0	0	0	0	0	0	0	4	2	10	2024-06-10 00:00:00	2025-04-05 00:00:00	2025-10-31 00:00:00	6	1
P036	1965	59	1	1	20	40	80	2	3	>4	2A	IIIB	2	1	1	0	2	3	3	1	IIIB	2		3	3	1	IIIB	2			1	3	1	0	1	0	0	I	0	0	0	2	2	7	2024-05-10 00:00:00	2025-02-19 00:00:00	2025-10-31 00:00:00	8	1
P037	1982	42	1	1	17	40	90	2	4	>4	2A	IIIC	2	2	1	0	2	2	2	0	I	2		3	2	0	I	2			1	2	1	0	3	0	0	IIA	2	2	1	2	1	6	2024-03-19 00:00:00	2024-11-23 00:00:00	2025-10-31 00:00:00	11	1
P038	1979	45	1	2	18	64	96	2	4	>4	2A	IIIC	2	2	2	1	2	3	4B	1	IIIC	2		2	4	0	IIB	2			2	2	1	0	0	0	0	0	2	2	2	2	1	14	2024-06-13 00:00:00	2025-03-20 00:00:00	2025-10-31 00:00:00	7	1
P039	1969	55	1	1	19	40	30	1	3	>4	2A	IIIB	2	1	2	0	2	2	3	0	IIA	2		3	3	0	IIA	2			1	2	2	0	2	0	0	I	2	2	2	2	2	7	2024-07-29 00:00:00	2025-05-12 00:00:00	2025-10-31 00:00:00	5	1
P040	1958	66	2	1	21	56	117	3	4	>7	2B	IIIC	2	3	3	0	1	2	4B	0	IIC	2		2	3	0	IIA	2			2	2	1	0	0	0	0	0	2	2	2	4	2	7	2024-02-19 00:00:00	2024-12-04 00:00:00	2025-10-31 00:00:00	10	1
P041	1979	45	2	2	21	55	100	2	4	>7	2B	IIIC	2	2	1	0	2	2	3	0	IIA	2		2	2	0	I	2			1	2	1	0	2	0	0	I	0	0	0	2	2	7	2023-11-24 00:00:00	2024-09-25 00:00:00	2025-10-31 00:00:00	13	1
P042	1976	48	1	1	14	29	45	1	3	>4	2A	IIIB	2	2	2	0	2	3	3	1	IIIB	2		2	3	0	IIA				1	2	1	0	0	0	0	0	2	2	1	4	2	6	2024-05-03 00:00:00	2025-01-16 00:00:00	2025-10-31 00:00:00	9	1
P043	1956	68	1	1	13	40	57	2	4	3	1	IIIB	2	1	2	0	2	2	3	0	IIA	2		3	3	0	IIA	2			1	2	1	0	2	0	0	I	0	0	0	2	2	6	2023-11-17 00:00:00	2024-08-31 00:00:00	2025-10-31 00:00:00	14	1
P044	1959	65	2	1	15	40	90	2	4	6	2A	IIIC	2	1	2	0	2	3	4A	1	IIIB	2		3	4	1	IIIB	2			1	3	1	0	0	1	0	IIIA	2	2	1	2	2	7	2024-02-22 00:00:00	2024-12-17 00:00:00	2025-10-31 00:00:00	10	1
P045	1974	50	1	2	11	33	48	1	3	3	1	IIIB	2	2	2	0	2	3	3	1	IIIB	2		1	0	0	0	2			1	1	1	0	2	1	0	IIIA	2	2	3	2	2	7	2023-10-11 00:00:00	2024-06-20 00:00:00	2025-10-31 00:00:00	16	1
P046	1985	39	1	2	14	40	70	2	3	4	2A	IIIB	2	2	2	0	2	2	1	0	I	2		3	1	0	I	2			1	2	1	0	1	0	0	I	2	2	1	2	2	7	2023-12-25 00:00:00	2024-08-30 00:00:00	2025-10-31 00:00:00	14	1
P047	1968	56	1	2	16	50	120	3	4	>7	2B	IIIC	2	3	1	0	2	2	3	0	IIA	2		4	4	1	IIIB	2			1	3	1	0	3	0	0	IIA	2	2	1	2	2	7	2023-11-15 00:00:00	2024-08-08 00:00:00	2025-10-31 00:00:00	14	1
P048	1988	36	1	1	14	66	32	1	4	>7	2B	IIIC	2	1	1	0	2	2	4A	0	IIB	2		2	3	0	IIA	2			1	2	2	0	2	0	0	I	2	2	1	2	2	6	2024-03-13 00:00:00	2024-12-12 00:00:00	2025-10-31 00:00:00	10	1
P049	1963	61	1	1	10	25	20	1	3	2	1	IIIB	2	3	2	0	2	2	2	1	IIIA	2		2	2	0	I	2			1	2	1	0	2	0	0	I	2	2	2	2	2	4	2024-06-06 00:00:00	2025-03-07 00:00:00	2025-10-31 00:00:00	7	1
P050	1964	60	1	2	14	55	35	1	4	>7	2B	IIIC	2	1	1	0	2	3	3	1	IIIB	2		2	3	0	IIA	2			2	2	2	0	2	0	0	I	2	1	1	1	2	7	2024-06-05 00:00:00	2025-03-19 00:00:00	2025-10-31 00:00:00	7	1
P051	1957	67	1	2	13	36	43	1	3	3	1	IIIB	2	3	2	0	2	3	3	1	IIIB	2		2	3	0	IIA	2			2	2	1	0	0	0	0	0	2	2	1	4	1	32	2023-11-28 00:00:00	2024-10-04 00:00:00	2025-10-31 00:00:00	12	1
P052	1960	64	1	2	20	30	55	2	3	4	2A	IIIB	2	2	2	0	2	2	3	0	IIA	2		4	3	1	IIIB	2			1	3	1	0	2	1	0	IIIA	2	2	1	2	1	8	2024-06-14 00:00:00	2025-05-05 00:00:00	2025-10-31 00:00:00	5	1
P053	1970	54	2	2	15	40	95	2	4	>4	2A	IIIC	2	3	1	0	2	2	3	0	IIA	2		3	3	0	IIA	2			2	2	1	0	0	0	0	0	0	0	0	4	2	7	2023-11-13 00:00:00	2024-07-08 00:00:00	2025-10-31 00:00:00	15	1
P054	1956	68	2	1	30	67	110	3	4	>7	2B	IIIC	2	3	3	0	2	2	1	0	I	2		3	2	0	I	2			1	2	1	0	0	0	0	0	2	2	1	4	2	6	2024-01-09 00:00:00	2025-01-03 00:00:00	2025-10-31 00:00:00	9	1
P055	1966	58	2	2	17	45	30	1	4	4	2A	IIIC	2	1	1	1	3	2	4B	0	IIC	2		2	4	0	IIB	2			1	2	2	0	0	0	0	0	0	0	0	3	2	6	2023-10-20 00:00:00	2024-10-03 00:00:00	2025-10-31 00:00:00	12	1
P056	1953	71	2	1	14	50	80	3	4	>4	2A	IIIC	2	3	2	0	2	3	3	1	IIIB	2		2	3	0	IIA	2			1	2	1	0	2	0	0	I	0	0	0	2	1	7	2024-03-20 00:00:00	2024-12-19 00:00:00	2025-10-31 00:00:00	10	1
P057	1950	74	2	1	12	35	45	2	4	>4	2A	IIIC	3	2	2	0	2	3	3	1	IIIB	2		2	3	0	IIA	2			1	2	1	0	3	0	0	IIA	2	2	3	2	2	7	2024-05-15 00:00:00	2025-03-10 00:00:00	2025-10-31 00:00:00	7	1
P058	1980	44	2	2	18	64	30	1	4	4	2A	IIIC	2	1	1	1	2	2	4B	0	IIC	2		4	4	2	IIIC	2			1	3	2	0	3	2	0	IIIB	2	2	1	3	2	6	2023-09-14 00:00:00	2024-07-10 00:00:00	2025-06-24 00:00:00	11	2
P059	1958	66	1	1	20	47	30	1	4	>7	2B	IIIC	2	1	2	1	2	3	3	1	IIIB	2		2	3	0	IIA	2			1	2	1	0	3	0	0	IIA	2	2	1	2	2	7	2023-10-24 00:00:00	2024-09-25 00:00:00	2025-10-31 00:00:00	13	1
P060	1966	58	1	1	13	50	60	2	4	7	2B	IIIC	2	3	3	0	2	2	3	0	IIA	2		3	3	0	IIA	2			2	2	1	0	2	0	0	I	2	2	2	2	2	9	2023-11-13 00:00:00	2024-05-25 00:00:00	2025-10-31 00:00:00	17	1
P061	1967	57	1	2	17	60	60	2	4	>7	2B	IIIC	2	1	1	0	2	2	4A	0	IIB	2		3	4	0	IIB	2			1	2	1	0	0	0	0	0	2	2	3	4	1	7	2024-05-17 00:00:00	2025-01-21 00:00:00	2025-10-31 00:00:00	9	1
P062	1964	60	1	2	10	30	110	3	3	3	1	IIIB	2	2	2	0	2	2	3	0	IIA	2		3	3	0	IIA	2			1	2	1	0	2	0	0	I	3	3	1	1	2	8	2024-03-26 00:00:00	2024-11-28 00:00:00	2025-10-31 00:00:00	11	1
P063	1962	62	1	2	16	57	40	1	4	>7	2B	IIIC	2	2	1	0	2	3	4A	1	IIIB	2		3	4	1	IIIB	2			1	3	1	0	0	2	0	IIIC	0	0	0	2	2	5	2024-06-24 00:00:00	2025-01-21 00:00:00	2025-10-31 00:00:00	9	1
P064	1983	41	1	1	15	50	30	1	3	>7	2B	IIIC	2	1	2	0	1	2	2	0	I	2		3	2	0	I	2			1	2	1	0	3	0	0	IIA	2	2	2	2	1		2024-01-12 00:00:00	2024-10-07 00:00:00	2025-10-31 00:00:00	12	1
P065	1991	33	1	2	13	45	16	1	4	5	2A	IIIC	2	2	2	1	2	3	4B	1	IIIC	2		3	4	1	IIIC	2			1	3	2	0	0	0	0	0	1	1	3	4	2	7	2024-01-04 00:00:00	2025-03-10 00:00:00	2025-10-31 00:00:00	7	1
P066	1960	64	1	1	18	54	57	2	4	>4	2A	IIIC	2	1	1	1	2	3	4	2	IIIC	2		2	3	0	IIA	2			2	2	1	0	0	0	0	0	2	2	1	4	1	20	2023-12-04 00:00:00	2024-09-19 00:00:00	2025-10-31 00:00:00	13	1
P067	1956	68	1	1	10	40	77	2	4	2	1	IIIB	2	3	3	0	2	2	4A	0	IIB	2		3	4	0	IIB	2			2	2	1	0	3	0	0	IIA	0	0	0	2	2	7	2025-03-01 00:00:00	2024-12-16 00:00:00	2025-10-31 00:00:00	10	1
P068	1974	50	1	2	15	25	60	2	3	2	1	IIIB	2	1	2	0	2	2	3	0	IIA	2		3	3	0	IIA	2			1	2	1	0	2	0	0	I	0	0	0	2	2	6	2024-02-29 00:00:00	2024-11-02 00:00:00	2025-10-31 00:00:00	11	1
P069	1991	33	1	2	30	73	65	2	4	>7	2B	IIIC	2	1	1	0	2	3	4A	0	IIB	2		4	3	1	IIIB	2			1	3	1	0	0	0	0	0	1	1	1	4	2	7	2023-12-08 00:00:00	2024-10-08 00:00:00	2025-10-31 00:00:00	12	1
P070	1955	69	1	1	20	42	120	3	3	2	1	IIIB	2	2	2	0	2	2	1	1	IIIA	2		1	0	0	0	2			2	1	1	0	0	0	0	0	2	2	1	4	2	7	2024-01-24 00:00:00	2024-12-03 00:00:00	2025-10-31 00:00:00	10	1
P071	1970	54	1	2	9	35	50	2	3	3	1	IIIB	2	2	2	0	2	2	2	0	I	2		3	2	0	I	2			1	2	2	0	2	0	0	I	0	0	0	2	2	6	2024-01-29 00:00:00	2024-11-07 00:00:00	2025-10-31 00:00:00	11	1
P072	1972	52	2	2	14	18	51	2	4	0	0	IIB	2	2	2	0	2	3	4A	0	IIB	2		2	2	0	I	2			1	2	1	0	2	1	0	IIIA	0	0	0	2	1	7	2024-05-07 00:00:00	2025-01-07 00:00:00	2025-10-31 00:00:00	9	1
P073	1963	61	2	2	15	30	33	1	3	3	1	IIIB	2	3	3	0	2	2	2	0	I	2		1	0	0	0	2			2	1	1	0	0	0	0	0	2	2	1	4	2	7	2024-01-15 00:00:00	2024-12-23 00:00:00	2025-10-31 00:00:00	10	1
P074	1990	34	1	2	20	45	30	1	3	>4	2A	IIIB	2	1	2	0	2	3	4	1	IIIB	2		2	3	0	IIA	2			1	2	2	0	3	0	0	IIA	1	2	2	2	2	7	2024-06-12 00:00:00	2025-04-02 00:00:00	2025-10-31 00:00:00	6	1
P075	1954	70	2	1	12	30	68	2	4	0	0	IIB	3	1	2	0	2	3	4	0	IIB	2		1	0	0	0	2			1	1	1	0	3	0	0	IIA	0	0	0	2	2	10	2024-01-12 00:00:00	2024-11-05 00:00:00	2025-10-31 00:00:00	11	1
P076	1972	52	1	2	23	65	55	2	4	>7	2B	IIIC	2	2	1	0	2	2	4A	0	IIB	2		3	4	0	IIB	2			1	2	1	2	0	1	0	IV	2	2	2	2	2	7	2024-02-27 00:00:00	2024-12-23 00:00:00	2025-01-14 00:00:00	0	3
P077	1967	57	1	2	9	20	52	2	3	1	1	IIIB	2	2	2	0	2	2	3	0	IIA	2		1	0	0	0	2			1	1	1	0	0	0	0	0	2	1	2	4	2	6	2024-02-20 00:00:00	2024-11-02 00:00:00	2025-10-31 00:00:00	11	1
P078	1983	41	1	2	20	55	30	1	4	3	1	IIIB	2	1	2	0	2	3	3	1	IIIB	2		2	4	0	IIB	2			1	2	2	0	4	0	0	IIB	2	1	2	2	2	7	2023-12-04 00:00:00	2024-09-11 00:00:00	2024-12-06 00:00:00	2	3
P079	1980	44	2	1	11	48	99	2	3	3	1	IIIB	2	2	1	0	2	2	3	0	IIA	2		3	3	0	IIA	2			1	2	1	0	0	0	0	0	0	0	0	4	2		2024-02-02 00:00:00	2024-11-08 00:00:00	2025-02-11 00:00:00	3	3
P080	1989	35	2	2	8	25	103	3	3	2	1	IIIB	2	2	2	0	2	2	3	0	IIA	2		2	2	0	I	2			2	2	1	0	0	0	0	0	2	2	1	4	2	7	2024-01-25 00:00:00	2024-11-14 00:00:00	2025-10-31 00:00:00	11	1
P081	1965	59	2	2	14	60	145	3	4	4	2A	IIIC	2	3	2	0	2	3	4A	0	IIB	2		4	4	1	IIIB	2			1	3	1	0	0	0	0	0	0	0	0	2	2	8	2024-01-18 00:00:00	2024-11-18 00:00:00	2025-10-31 00:00:00	11	1
P082	1976	48	2	1	17	67	105	3	4	>4	2A	IIIC	2	3	3	0	2	3	4	0	IIB	2		2	3	0	IIA	2			1	2	1	0	2	0	0	I	0	0	0	2	2	7	2024-03-29 00:00:00	2024-11-27 00:00:00	2025-10-31 00:00:00	11	1
P083	1961	63	2	1	24	55	40	1	4	>7	2B	IIIC	2	1	1	1	2	3	4B	0	IIC	2		2	4	0	IIB	2			1	2	2	0	0	0	0	0	2	2	1	4	2	6	2024-07-08 00:00:00	2025-03-29 00:00:00	2025-10-31 00:00:00	7	1
P084	1982	42	2	2	15	48	95	2	4	>7	2B	IIIC	2	1	1	0	2	2	4A	0	IIB	2		2	2	0	I	2			1	2	1	0	3	0	0	IIA	2	2	2	2	2	9	2024-02-28 00:00:00	2024-10-23 00:00:00	2025-05-23 00:00:00	7	3
P085	1966	58	1	2	19	60	60	2	3	2	1	IIIB	2	2	2	0	2	2	2	0	I	2		3	2	0	I	2			1	2	1	0	3	0	0	IIA	0	0	0	2	2	7	2023-12-08 00:00:00	2024-08-10 00:00:00	2025-10-31 00:00:00	14	1
P086	1955	69	1	1	15	54	102	2	3	>4	2A	IIIB	2	2	2	0	2	3	3	1	IIIB	2		2	3	0	IIA	2			1	2	1	0	0	0	0	0	2	2	3	4	2	4	2024-02-26 00:00:00	2024-12-18 00:00:00	2025-10-31 00:00:00	10	1
P087	1974	50	1	2	20	55	75	2	4	>7	2B	IIIC	2	3	3	0	2	3	4	2	IIIC	2		2	4	0	IIB	2			1	2	1	0	3	0	0	IIA	2	2	2	2	2	7	2024-07-16 00:00:00	2025-03-17 00:00:00	2025-10-31 00:00:00	7	1
P088	1974	50	2	2	12	45	20	1	3	3	1	IIIB	3	1	2	0	1	2	3	0	IIA	2		3	3	0	IIA	2			1	2	2	0	0	0	0	0	0	0	0	4	2	7	2024-02-12 00:00:00	2024-12-26 00:00:00	2025-10-31 00:00:00	10	1
P089	1985	39	2	2	13	33	123	3	3	>4	1	IIIB	2	1	3	0	2	2	3	0	IIA	2		3	3	0	IIA	2			1	2	1	0	0	0	0	0	2	2	1	4	2	7	2024-06-12 00:00:00	2025-02-25 00:00:00	2025-10-31 00:00:00	8	1
P090	1977	47	1	2	14	40	20	1	3	5	2A	IIIB	3	2	2	0	2	2	3	0	IIA	2		3	3	0	IIA	2			1	2	2	0	3	0	0	IIA	0	0	0	2	2	7	2024-02-27 00:00:00	2025-01-14 00:00:00	2025-05-19 00:00:00	4	3
P091	1980	44	2	1	18	54	50	1	3	0	0	IIA	2	2	2	0	2	3	3	0	IIA	2		3	3	0	IIA	2			1	3	1	0	2	0	0	I	0	0	0	2	2	7	2023-09-08 00:00:00	2024-08-12 00:00:00	2025-10-31 00:00:00	14	1
P092	1957	67	1	2	12	40	70	2	4	>7	2B	IIIC	2	2	3	0	2	2	3	0	IIA	2		3	3	0	IIA	2			1	2	1	0	0	0	0	0	2	2	2	2	2	7	2024-01-24 00:00:00	2024-11-13 00:00:00	2025-10-31 00:00:00	11	1
P093	1958	66	1	1	24	44	170	3	3	5	2A	IIIB	2	1	1	0	2	2	4A	0	IIB	2		1	0	0	0	2			2	1	1	0	4	0	0	IIB	2	2	1	2	2	6	2024-01-16 00:00:00	2024-09-24 00:00:00	2025-10-31 00:00:00	13	1
P094	2002	22	1	2	16	60	15	1	3	>4	2A	IIIB	2	3	2	0	3	3	4A	2	IIIC	2		3	4	2	IIIC	2			1	3	2	2	0	2	1	IV	2	2	3	3	2	7	2024-01-10 00:00:00	2024-09-27 00:00:00	2024-09-27 00:00:00	0	3
P095	1958	66	1	1	15	40	16	2	3		1	IIIB	2	3	3	0	2	2	3	0	IIA	2		3	3	0	IIA	1			1	2	1	0	3	0	1	IV	2	2	1	2	1	18	2024-01-13 00:00:00	2024-12-09 00:00:00	2025-03-25 00:00:00	3	3
P096	1991	33	1	2	30	35	75	2	4	0	0	IIB	2	2	1	0	2	3	4A	0	IIB	2		4	4	1	IV	1	2	liver, peritoneum, lymph node	1	4													2023-10-12 00:00:00		2024-06-26 00:00:00		3
P097	1969	55	2	1	12	50	70	2	4	>4	2A	IIIC	2	1	3	0	2	2	4A	0	IIB	2		4	4	1	IV	1	2	Lung	1	4													2024-01-22 00:00:00		2024-09-09 00:00:00		3
P098	1952	72	1	1	15	40	55	2	3	5	2A	IIIB	2	2	2	0	2	2	3	0	IIA	2		4	3	0	IV	1	2	Lung	1	4													2024-02-01 00:00:00		2024-09-23 00:00:00		3
P099	1972	52	1	1	12	30	65	2	4	3	1	IIIB	2	2	1	0	2	2	4A	0	IIB	2		4	4	0	IV	1	2	Lung	1	4													2024-05-27 00:00:00		2025-01-13 00:00:00		3
P100	1967	57	1	1	17	50	80	2	4	5	2A	IIIC	2	1	2	0	2	3	4	1	IIIB	2		1	0	0	0	1	1		2	1	The patient refused surgery												2024-01-30 00:00:00		2025-10-31 00:00:00		2
P101	1977	47	1	2	13	40	115	3	3	4	2A	IIIB	2	3	1	0	2	2	3	0	IIA	2		1	0	0	0	2			2	2	The patient refused surgery												2024-06-28 00:00:00		2025-10-31 00:00:00		1
[truncated: 49 more columns]
